# Supplementary material for: Concentrations, Number of Doses, and Formulations of Aluminium Adjuvants in Vaccines: A Systematic Review with Meta-Analysis and Trial Sequential Analysis of Randomized Clinical Trials
Source: Vaccines (Basel). 2023 Nov 27;11(12):1763. doi: 10.3390/vaccines11121763 (PMC10871092; doi:10.3390/vaccines11121763)
Supplement: Supplementary file 1 [file vaccines-11-01763-s001.zip]

Archive with 1 entries (1 files):
- vaccines-2689401-supplementary.pdf
